# Supplementary material for: Tunable colloidal swarmalators with hydrodynamic coupling
Source: Nat Commun. 2025 Dec 8;16:10984. doi: 10.1038/s41467-025-66830-5 (PMC12690114; doi:10.1038/s41467-025-66830-5)
Supplement: Supplementary file 7 — Source Data [file 41467_2025_66830_MOESM7_ESM.zip]

Archive with 18 entries (17 files):
- source_files/
- source_files/source_data_Fig1.zip
- source_files/source_data_Fig2.zip
- source_files/source_data_Fig3.zip
- source_files/source_data_Fig5.zip
- source_files/source_data_FigS10.zip
- source_files/source_data_FigS11.zip
- source_files/source_data_FigS12.zip
- source_files/source_data_FigS13.zip
- source_files/source_data_FigS14.zip
- source_files/source_data_FigS2.zip
- source_files/source_data_FigS3.zip
- source_files/source_data_FigS3bc.zip
- source_files/source_data_FigS5.zip
- source_files/source_data_FigS6.zip
- source_files/source_data_FigS7.zip
- source_files/source_data_FigS8.zip
- source_files/source_data_FigS9.zip
